# Supplementary material for: Characterization of Clostridioides difficile Persister Cells and Their Role in Antibiotic Tolerance
Source: Microorganisms. 2024 Jul 9;12(7):1394. doi: 10.3390/microorganisms12071394 (PMC11279270; doi:10.3390/microorganisms12071394)
Supplement: Supplementary file 1 [file microorganisms-12-01394-s001.zip]

Archive with 1 entries (1 files):
- microorganisms-3084564-supplementary.pdf
